# Supplementary material for: Perioperative Outcomes in COVID-19 Obstetric Patients Undergoing Spinal Anesthesia for Cesarean Section: A Prospective Observational Study
Source: Healthcare (Basel). 2021 Dec 24;10(1):23. doi: 10.3390/healthcare10010023 (PMC8774980; doi:10.3390/healthcare10010023)
Supplement: Supplementary file 1 [file healthcare-10-00023-s001.zip]

Archive with 1 entries (1 files):
- healthcare-1461767-supplementary.pdf
